# Supplementary material for: The association between weight at birth and breast cancer risk revisited using Mendelian randomisation
Source: Eur J Epidemiol. 2019 Feb 8;34(6):591–600. doi: 10.1007/s10654-019-00485-7 (PMC6497616; doi:10.1007/s10654-019-00485-7)
Supplement: Supplementary file 2 — Supplementary material 2 (XLSX 44 kb) [file 10654_2019_485_MOESM2_ESM.xlsx]

## Sheet: ST1
Supplementary Table 1: Data sources for breast cancer-risk factor data.
Phenotype	Consortium	Hyperlink used to download data
Birth weight	Early Growth Genetics (EGG)	https://egg-consortium.org/birth-weight-2016.html
Breast cancer risk	Breast Cancer Association Consortium (BCAC)	http://bcac.ccge.medschl.cam.ac.uk/bcacdata/oncoarray/gwas-icogs-and-oncoarray-summary-results
Birth length	Early Growth Genetics (EGG)	https://egg-consortium.org/birth-length.html
Adult height	Genetic Investigation of ANthropometric Traits (GIANT)	http://portals.broadinstitute.org/collaboration/giant/index.php/GIANT_consortium_data_files#GWAS_Anthropometric_2014_Height
Adult body mass index	Genetic Investigation of ANthropometric Traits (GIANT)	http://portals.broadinstitute.org/collaboration/giant/index.php/GIANT_consortium_data_files#GWAS_Anthropometric_2015_BMI
Age at menarche	Reproductive Genetics (ReproGen)	http://www.reprogen.org/data_download.html
Age at menopause	Reproductive Genetics (ReproGen)	http://www.reprogen.org/data_download.html
Age at first birth	Social Science Genetic Association Consortium (SSGAC)	https://www.thessgac.org/data
Number of children ever born	Social Science Genetic Association Consortium (SSGAC)	https://www.thessgac.org/data
Type 2 Diabetes	DIAbetes Genetics Replication And Meta-analysis Consortium (DIAGRAM)	http://diagram-consortium.org/downloads.html

## Sheet: ST2
Supplementary Table 2: Associations of the 59 birth weight lead SNPs with birth weight and breast cancer.
SNP	Chromosome	Position*	Nearest gene	Birth-weight-increasing allele	In 41-SNP IV?	In 24-SNP IV?	Birth weight			Overall breast cancer			ER-positive breast cancer			ER-negative breast cancer
							beta	standard error	P-value	beta	standard error	P-value	beta	standard error	P-value	beta	standard error	P-value
rs2473248	1	22536643	WNT4-ZBTB40	C	YES	YES	0.0325	0.0057	1e-08	-0.0044	0.0092	0.634	0.0031	0.011	0.7788	-0.0228	0.0167	0.1728
rs3753639	1	154986091	ZBTB7B	C	NO	NO	0.0306	0.0045	7.3e-12	-0.0214	0.0073	0.003417	-0.0213	0.0087	0.01444	-0.0053	0.0133	0.6888
rs72480273	1	161644871	FCGR2B	C	YES	YES	0.0313	0.0051	8e-10	0.0208	0.009	0.02132	0.0163	0.0108	0.131	0.0243	0.0164	0.139
rs61830764	1	212289976	DTL	A	NO	NO	0.022	0.004	5.6e-08	-0.0083	0.0066	0.2072	-0.0103	0.0079	0.19	-0.0156	0.0121	0.1956
rs7575873	2	23962647	ATAD2B	A	NO	NO	0.0384	0.0057	1.2e-11	0.0115	0.0095	0.2254	-0.0023	0.0113	0.8359	0.0344	0.0176	0.05072
rs1374204	2	46484205	EPAS1	T	YES	NO	0.047	0.0042	6.2e-29	-0.0048	0.0071	0.4991	-0.0022	0.0085	0.7966	-0.0034	0.0129	0.7926
rs2242116	3	46941116	PTH1R	A	YES	YES	0.0216	0.0038	1.4e-08	-0.0075	0.0065	0.2448	-0.0159	0.0077	0.03999	0.0212	0.0119	0.07457
rs11719201	3	123068744	ADCY5	T	YES	NO	0.0463	0.0044	2.4e-26	-0.0022	0.0074	0.7696	-0.0044	0.0089	0.6176	-0.0094	0.0136	0.489
rs10935733	3	148622968	CPA3	T	YES	YES	0.0221	0.0039	9.2e-09	0.0062	0.0064	0.329	0.0081	0.0076	0.2863	-0.0115	0.0117	0.324
rs13322435	3	156795468	CCNL1-LEKR1	A	NO	NO	0.0533	0.004	3.6e-41	0.0061	0.0064	0.3401	0.0043	0.0076	0.5745	0.012	0.0116	0.3006
rs925098	4	17919811	LCORL	G	NO	NO	0.034	0.0042	5.4e-16	0.0118	0.0071	0.09812	0.011	0.0085	0.1973	0.018	0.013	0.1673
rs6537307	4	145601863	HHIP	G	NO	NO	0.0254	0.0037	9.5e-12	0.0119	0.0062	0.05368	0.0119	0.0074	0.1075	-0.0018	0.0113	0.8753
rs854037	5	57091783	5q11.2	A	YES	YES	0.0268	0.0048	2.2e-08	-0.0207	0.0081	0.01015	-0.0219	0.0096	0.02281	-0.0255	0.0147	0.0816
rs7729301	5	157886953	EBF1	A	YES	YES	0.0239	0.0042	1.6e-08	0.0056	0.0072	0.4322	0.0042	0.0085	0.6208	0.0134	0.013	0.3028
rs35261542	6	20675792	CDKAL1	C	YES	NO	0.0444	0.0041	4.4e-27	-0.0146	0.0069	0.03573	-0.0182	0.0083	0.02756	0.0093	0.0127	0.4634
rs9379832	6	26186200	HIST1H2BE	A	NO	NO	0.0229	0.0042	6.5e-08	-0.0188	0.0067	0.005126	-0.0172	0.008	0.03052	-0.0204	0.0122	0.09407
rs7742369	6	34165721	HMGA1	G	NO	NO	0.0283	0.0049	9.9e-09	-0.0175	0.0083	0.03365	-0.0117	0.0098	0.2351	-0.0141	0.0151	0.3494
rs1415701	6	130345835	L3MBTL3	G	NO	NO	0.0253	0.0043	2.6e-09	-0.0313	0.007	8e-06	-0.0281	0.0083	0.0007406	-0.0376	0.0128	0.0033
rs1101081	6	152032917	ESR1	C	YES	YES	0.0376	0.0042	1.6e-19	-0.0476	0.0069	4.631e-12	-0.0349	0.0082	2.188e-05	-0.0732	0.0125	4.655e-09
rs798489	7	2801803	GNA12	C	NO	NO	0.0233	0.0042	2e-08	-0.0113	0.0073	0.1194	-0.0112	0.0087	0.1951	0.0045	0.0132	0.7348
rs11765649	7	23479013	IGF2BP3	T	NO	NO	0.0267	0.0043	5.8e-10	-0.0196	0.0072	0.006085	-0.0109	0.0085	0.2038	-0.0361	0.0132	0.006196
rs6959887	7	35295365	TBX20	A	YES	YES	0.0228	0.0038	1.5e-09	0.0011	0.0066	0.869	0.0032	0.0079	0.6803	-0.0038	0.012	0.7502
rs138715366	7	44246271	YKT6-GCK	C	NO	NO	0.2412	0.0229	7.2e-26	0.0086	0.0475	0.8563	-0.0339	0.0552	0.5394	-0.0813	0.0873	0.352
rs62466330	7	73056805	MLXIPL	C	YES	YES	0.0486	0.0075	1.2e-10	0.02	0.0141	0.1581	0.0271	0.0168	0.1072	0.0062	0.0261	0.8131
rs13266210	8	41533514	ANK1-NKX6-3	A	YES	YES	0.0308	0.0045	1.3e-11	0.0022	0.0075	0.774	-0.0004	0.0089	0.9685	0.0141	0.0137	0.3038
rs6989280	8	126508746	TRIB1	G	NO	NO	0.0218	0.0042	2.2e-07	-0.0119	0.0075	0.115	-0.012	0.009	0.1812	0.0025	0.0137	0.8558
rs12543725	8	142247979	SLC45A4	G	YES	YES	0.0231	0.0038	1.2e-09	-0.0113	0.0064	0.0761	-0.0088	0.0076	0.2468	-0.0151	0.0116	0.1928
rs28510415	9	98245026	PTCH1	G	NO	NO	0.0557	0.0065	1.5e-17	0.0276	0.0105	0.008398	0.0364	0.0125	0.003513	-0.0036	0.0194	0.8546
rs2150052	9	113945067	LPAR1	T	YES	YES	0.0211	0.0038	2.2e-08	-0.013	0.0063	0.03795	-0.0158	0.0075	0.03481	-0.0163	0.0114	0.153
rs7847628	9	123631225	PHF19	G	YES	YES	0.0233	0.0041	1e-08	-0.0136	0.0069	0.04702	-0.0087	0.0082	0.2905	-0.0267	0.0125	0.03274
rs700059	9	125824055	STRBP	G	YES	NO	0.0334	0.0054	4.7e-10	0.0038	0.0093	0.6843	-0.0109	0.0112	0.3288	-0.0002	0.0172	0.989
rs61862780	10	94468643	HHEX-IDE	T	YES	YES	0.0281	0.0037	3e-14	0.0004	0.0063	0.9522	0.0031	0.0075	0.6741	-0.0087	0.0114	0.444
rs74233809	10	104913940	NT5C2	C	YES	NO	0.0366	0.0067	5.2e-08	-0.0035	0.0109	0.7505	0.0013	0.013	0.9188	-0.0149	0.0199	0.4547
rs7076938	10	115789375	ADRB1	T	YES	NO	0.0363	0.0042	4.7e-18	-0.0041	0.0073	0.5779	-0.0068	0.0087	0.4377	0.0128	0.0132	0.3346
rs2421016	10	124167512	PLEKHA1	T	YES	NO	0.0207	0.0037	1.8e-08	0.0034	0.0064	0.593	-0.0056	0.0076	0.4643	0.0099	0.0116	0.3924
rs72851023	11	2130620	INS-IGF2	T	NO	NO	0.0476	0.0075	2.9e-10	0.0227	0.012	0.059	0.0343	0.0143	0.01612	-0.0223	0.0224	0.3184
rs10830963	11	92708710	MTNR1B	G	YES	YES	0.0232	0.0042	2.9e-08	0.008	0.0075	0.2844	0.0032	0.0089	0.7215	0.0003	0.0138	0.9807
rs11055034	12	12890626	APOLD1	C	YES	NO	0.022	0.0042	1.8e-07	-0.0041	0.007	0.5527	-0.0127	0.0083	0.127	0.009	0.0128	0.4808
rs12823128	12	26872730	ITPR2	T	YES	NO	0.0211	0.0037	1.9e-08	0.0016	0.0064	0.8012	0.0079	0.0076	0.2978	-0.0096	0.0116	0.409
rs1351394	12	66351826	HMGA2	T	NO	NO	0.0436	0.0037	1.9e-32	-0.0045	0.0062	0.473	-0.0005	0.0074	0.9503	-0.0112	0.0114	0.3252
rs7964361	12	102994878	IGF1	A	YES	NO	0.0391	0.0067	4.7e-09	0.0052	0.0113	0.6457	0.01	0.0134	0.4555	0.0382	0.0202	0.05868
rs2324499	13	40662001	LINC00332	G	YES	YES	0.0217	0.004	7.3e-08	0.0096	0.0073	0.1906	0.0128	0.0088	0.1434	0.0014	0.0131	0.9156
rs2854355	13	48882363	RB1	G	YES	NO	0.0234	0.0044	9.8e-08	-0.0007	0.0072	0.9181	0.0021	0.0086	0.8072	-0.022	0.0132	0.09599
rs1819436	13	78580283	RNF219-AS1	C	YES	NO	0.0329	0.0057	6.3e-09	0.0052	0.0093	0.5784	0.0073	0.0112	0.5138	0.0152	0.0169	0.3689
rs12906125	15	91427612	FES	G	YES	NO	0.0228	0.004	1.7e-08	0.0262	0.0066	7.505e-05	0.0274	0.0079	0.0005108	0.0246	0.0121	0.04128
rs7402982	15	99193269	IGF1R	A	YES	NO	0.0232	0.0039	2.3e-09	0.002	0.0065	0.7596	0.0095	0.0077	0.2163	0.0062	0.0118	0.5971
rs1011939	16	19992996	GPR139	G	YES	NO	0.0217	0.0041	1.3e-07	-0.0127	0.0071	0.0728	-0.0091	0.0084	0.2807	-0.0066	0.0129	0.6079
rs113086489	17	7171356	CLDN7	T	YES	YES	0.0307	0.0038	9.1e-16	0.0158	0.0064	0.01318	0.0155	0.0076	0.04156	0.0221	0.0116	0.05741
rs144843919	17	29037339	SUZ12P1-CRLF3	G	NO	NO	0.066	0.0116	1.4e-08	0.0814	0.0183	8.275e-06	0.0805	0.0217	0.0002118	0.0967	0.0338	0.004184
rs12942207	17	45968294	SP6-SP2	C	YES	YES	0.0224	0.0041	5.1e-08	-0.0041	0.0068	0.5424	-0.0022	0.0081	0.7814	0.0044	0.0123	0.7186
rs61154119	19	8787750	ACTL9	T	YES	NO	0.0279	0.0053	1.1e-07	0.0021	0.0086	0.8048	0.0104	0.0102	0.309	0.0004	0.0156	0.978
rs10402712	19	33926013	PEPD	A	YES	YES	0.0215	0.0043	4.4e-07	-0.0156	0.0071	0.02845	-0.022	0.0085	0.009721	-0.0055	0.0131	0.6775
rs6040076	20	10658882	JAG1	C	YES	YES	0.0231	0.0039	2e-09	-0.0063	0.0064	0.3276	-0.0022	0.0077	0.7738	-0.0068	0.0117	0.5615
rs28530618	20	31275581	C20orf203	A	YES	YES	0.0261	0.0038	7.7e-12	-0.0087	0.0063	0.1641	-0.017	0.0075	0.02272	0.0077	0.0114	0.4992
rs6016377	20	39172728	MAFB	T	YES	YES	0.0239	0.0039	9.5e-10	0.0123	0.0068	0.07221	0.0123	0.0082	0.1337	0.0201	0.0124	0.1045
rs2229742	21	16339172	NRIP1	G	YES	YES	0.036	0.006	2.2e-09	-0.0652	0.011	2.937e-09	-0.0795	0.0131	1.257e-09	-0.0119	0.02	0.5516
rs134594	22	29468456	KREMEN1	C	YES	YES	0.0227	0.004	1e-08	-0.0092	0.0066	0.1623	-0.0139	0.0079	0.07842	0.0013	0.012	0.9168
rs62240962	22	42259524	SREBF2	C	YES	NO	0.047	0.0069	9.7e-12	-0.0462	0.0108	1.696e-05	-0.0419	0.0129	0.001145	-0.0492	0.0194	0.01141
rs11096402	23	133827868	PLAC1	G	NO	NO	0.0276	0.0045	1.3e-09	-0.0017	0.0087	0.8488	-0.0036	0.01	0.7197	-0.0128	0.0158	0.417
* as per Genome Reference Consortium Human Build 37.

## Sheet: ST3
Supplementary Table 3: P-values for the association between 54 SNPs and seven breast cancer "risk factors" (26 birth weight lead SNPs and 28 proxy SNPs in linkage disequilibrium (r2 > 0.6) with their corresponding birth weight lead SNP).
Birth weight-associated lead SNP	Chromosome	Position*	Proxy SNP	r2 between lead SNP and proxy SNP in European populations	Birth length	Adult height	Adult Body Mass Index	Age at menarche	Age at menopause	Age at first birth	Number of children ever born
rs2473248	1	22536643	rs2744726	0.99	0.1264	0.0052	0.789	0.32	0.027	0.8965	0.4713
rs3753639	1	154986091	rs905938**	0.77	2.587e-07	5.6e-08	0.006142	0.025	0.9	0.711	0.1116
rs72480273	1	161644871	rs17413015	0.97	0.05484	0.81	0.9758	0.27	0.86	0.8449	0.2034
rs7575873	2	23962647	rs718139	0.98	0.008932	1.9e-09	0.9307	0.65	0.02	0.5541	0.6516
rs1374204	2	46484205	rs1374204		1.135e-05	0.00044	0.3435	0.98	0.53	0.828	0.2595
rs2242116	3	46941116	rs2242116		0.3113	0.064	0.6159	0.49	0.11	0.9255	0.2152
rs11719201	3	123068744	rs7613951	0.97	0.007905	7.6e-05	0.006449	0.26	0.15	0.1143	0.1821
rs10935733	3	148622968	rs12496367	0.81	0.8062	0.14	0.5513	0.58	0.63	0.5404	0.9234
rs13322435	3	156795468	rs13322435		0.001198	0.43	0.9549	8.2e-09	0.23	0.1331	0.5369
rs925098	4	17919811	rs925098**		1.703e-06	2.8e-47	0.6643	0.29	0.44	0.0015	0.08549
rs6537307	4	145601863	rs6537307		3.45e-05	2.6e-55	0.3602	0.07	0.3	0.8515	0.03669
rs854037	5	57091783	rs854037		0.01284	0.0049	0.9203	0.53	0.24	0.3848	0.9391
rs7729301	5	157886953	rs2946164	0.97	0.8165	0.13	0.7577	0.81	0.15	0.4716	0.1041
rs35261542	6	20675792	rs7756992	0.97	8.245e-05	0.052	0.06411	0.0039	0.057	0.06553	0.1664
rs9379832	6	26186200	rs806794	0.62	0.005512	4.6e-74	0.3749	0.0017	0.75	0.1872	0.9903
rs7742369	6	34165721	rs7742369		0.0003828	2e-47	0.2955	0.14	0.94	4.127e-05	0.7536
rs1415701	6	130345835	rs1415701		0.07464	1.5e-34	0.295	0.041	0.0043	0.7372	0.0944
rs1101081	6	152032917	rs851977	0.99	0.05412	0.21	0.5903	0.8	0.92	0.4673	0.0229
rs798489	7	2801803	rs798489		0.1146	4.1e-69	0.2364	0.9	0.9	0.3046	0.2289
rs11765649	7	23479013	rs12540730	0.86	0.1186	1e-25	0.2845	0.98	0.0027	0.7109	0.3657
rs6959887	7	35295365	rs6959887		0.02986	0.67	0.01291	0.8	0.94	0.9296	0.5886
rs62466330	7	73056805	rs17401675	1	0.3528	0.027	0.4071	0.84	0.64	0.9278	0.3754
rs13266210	8	41533514	rs13266210		0.7279	0.67	0.7993	0.92	0.55	0.1881	0.06746
rs6989280	8	126508746	rs6989280		0.4278	2.7e-11	0.7308	0.44	0.54	0.6946	0.5917
rs12543725	8	142247979	rs12543725		0.4136	0.59	0.8572	0.88	0.29	0.01501	0.5144
rs28510415	9	98245026	rs3824488	1	0.001562	2e-11	0.02729	0.33	0.87	0.872	0.1126
rs2150052	9	113945067	rs2150052		0.004611	0.14	0.6019	0.33	0.58	0.2494	0.5028
rs7847628	9	123631225	rs1056567	0.87	0.1216	0.0068	0.8325	0.68	0.36	0.7093	0.5712
rs700059	9	125824055	rs700059		8.155e-05	0.014	0.00712	0.78	0.22	0.157	0.2091
rs61862780	10	94468643	rs2497306	0.97	0.2846	0.0041	0.02935	0.0031	0.72	0.7789	0.3566
rs74233809	10	104913940	rs11191582	1	0.03949	0.13	1.067e-05	0.32	0.71	0.02457	0.05426
rs7076938	10	115789375	rs7076938		3.249e-05	2.7e-06	0.2627	0.2	0.51	0.994	0.007777
rs2421016	10	124167512	rs2421016		0.3979	2.4e-07	0.7293	0.17	0.96	0.1501	0.349
rs10830963	11	92708710	rs10830963		0.005536	0.54	0.01513	0.098	0.93	0.0285	0.8797
rs11055034	12	12890626	rs11055034		2.562e-05	2e-06	0.8314	0.5	0.69	0.07336	0.005573
rs12823128	12	26872730	rs12823128		0.19	0.62	0.1513	0.47	0.67	5.302e-05	0.002594
rs1351394	12	66351826	rs1351394		6.977e-07	8.5e-87	0.08166	0.015	0.41	0.08101	0.7181
rs7964361	12	102994878	rs7964361		0.7631	0.00059	0.8361	0.28	0.095	0.5792	0.7071
rs2324499	13	40662001	rs2324499		0.001952	0.2	0.09195	0.03	0.98	0.6163	0.00619
rs2854355	13	48882363	rs9568028	0.88	0.1631	2e-05	0.2421	0.67	0.41	0.8559	0.8565
rs1819436	13	78580283	rs944379	0.88	0.0004871	6.2e-08	0.21	0.082	0.9	0.8781	0.7227
rs12906125	15	91427612	rs6227	0.87	0.006106	9.3e-05	0.9368	0.57	0.52	0.1888	0.543
rs7402982	15	99193269	rs2017500	0.935	0.1337	8.2e-07	0.8098	0.63	0.71	0.3972	0.4089
rs1011939	16	19992996	rs1858988	0.7	0.2484	0.28	0.002531	0.00034	0.46	0.4189	0.06533
rs113086489	17	7171356	rs5417	0.8	0.7815	0.92	0.2801	0.22	0.51	0.04665	0.8326
rs12942207	17	45968294	rs11079800	0.91	0.2088	0.09	0.6171	0.65	0.97	0.8718	0.831
rs61154119	19	8787750	rs2967684	1	0.008849	0.00028	0.5837	0.53	0.22	0.7724	0.1045
rs10402712	19	33926013	rs11667352	0.714	0.09944	0.054	0.05018	0.32	0.87	0.6053	0.3649
rs6040076	20	10658882	rs2206815	0.85	0.783	0.74	0.5372	0.55	0.016	0.5004	0.05016
rs28530618	20	31275581	rs6057610	0.82	0.06092	0.31	1	0.41	0.49	0.9118	0.2873
rs6016377	20	39172728	rs6016377		0.0421	0.1	0.9375	0.24	0.13	0.8672	0.7815
rs2229742	21	16339172	rs2229742		0.1055	0.021	0.08534	0.49	0.47	0.7144	0.608
rs134594	22	29468456	rs134594		0.5517	0.025	0.6832	0.14	0.43	0.7368	0.6315
rs62240962	22	42259524	rs10483213	0.7	8.782e-06	0.0049	0.1191	0.58	0.04	0.0148	0.1855
* as per Genome Reference Consortium Human Build 37. **rs905938 achieved genome-wide significance (P < 5 x 10-8) for association with birth length in replication studies and for rs925098, a SNP in strong LD (r2 = 0.98), rs724577, achieved P < 5 x 10-8 for association with birth length -- both in the analysis by van der Valk et al. [ref. 31]

## Sheet: ST4
Supplementary Table 4: Standardised regression (beta) coefficients from each genetic association data set used for multivariable Mendelian randomisation for 49 SNPs (26 birth weight lead SNPs and 23 proxy SNPs in linkage disequilibrium (r2 > 0.8) with their corresponding birth weight lead SNP).
Birth weight-associated lead SNP	Proxy SNP	Effect (birth weight-increasing) allele	Birth weight	Birth length	Adult height	Adult Body Mass Index	Age at menarche	Age at menopause	Overall breast cancer (beta)	Overall breast cancer (standard error)	ER-positive breast cancer (beta)	ER-positive breast cancer (standard error)	ER-negative breast cancer (beta)	ER-negative breast cancer (standard error)
rs2473248	rs2744726	A	0.0321	0.0223	0.012	-0.0019	-0.0088	-0.07	-0.0047	0.0092	0.0026	0.011	-0.0229	0.0167
rs72480273	rs17413015	T	0.0305	0.0262	0.001	-0.0002	0.0091	0.01	0.0208	0.009	0.0163	0.0108	0.0243	0.0164
rs7575873	rs718139	G	0.0377	0.0404	0.026	0.0006	-0.0039	0.07	0.0115	0.0095	-0.0025	0.0113	0.0347	0.0176
rs1374204	rs1374204	T	0.047	0.0508	0.013	0.0054	0.0002	0.02	-0.0048	0.0071	-0.0022	0.0085	-0.0034	0.0129
rs2242116	rs2242116	A	0.0216	0.0093	0.0061	0.0022	0.0044	0.03	-0.0075	0.0065	-0.0159	0.0077	0.0212	0.0119
rs11719201	rs7613951	T	0.0455	0.0351	-0.015	0.0134	0.0083	0.04	-0.0033	0.0074	-0.0057	0.0089	-0.0112	0.0136
rs10935733	rs12496367	C	0.0209	-0.0025	0.0044	-0.0028	-0.0032	0.01	0.0063	0.0064	0.0083	0.0076	-0.0119	0.0117
rs13322435	rs13322435	A	0.0533	0.0366	-0.0026	0.0003	0.035	0.03	0.0061	0.0064	0.0043	0.0076	0.012	0.0116
rs925098	rs925098	G	0.034	0.0534	0.048	-0.0023	0.0068	0.02	0.0118	0.0071	0.011	0.0085	0.018	0.013
rs6537307	rs6537307	G	0.0254	0.04	0.046	0.0043	0.01	-0.02	0.0119	0.0062	0.0119	0.0074	-0.0018	0.0113
rs854037	rs854037	A	0.0268	0.0317	0.011	-0.0006	0.0047	-0.03	-0.0207	0.0081	-0.0219	0.0096	-0.0255	0.0147
rs7729301	rs2946164	T	0.0238	0.0027	0.0051	0.0014	0.0016	0.03	0.006	0.0071	0.0038	0.0085	0.0138	0.013
rs35261542	rs7756992	A	0.0434	0.036	0.0063	0.008	-0.019	-0.04	-0.0127	0.0069	-0.0166	0.0082	0.012	0.0126
rs7742369	rs7742369	G	0.0283	0.047	0.059	0.0068	0.012	0	-0.0175	0.0083	-0.0117	0.0098	-0.0141	0.0151
rs1415701	rs1415701	G	0.0253	0.0194	0.044	0.0051	0.015	0.07	-0.0313	0.007	-0.0281	0.0083	-0.0376	0.0128
rs1101081	rs851977	T	0.0376	0.0214	0.0041	-0.0028	-0.0017	0	-0.0465	0.0069	-0.0343	0.0082	-0.0712	0.0125
rs798489	rs798489	C	0.0233	0.0146	0.058	0.0052	0.0008	0	-0.0113	0.0073	-0.0112	0.0087	0.0045	0.0132
rs11765649	rs12540730	A	0.0232	0.018	0.037	-0.0061	0.0002	0.07	-0.0184	0.0074	-0.008	0.0088	-0.0372	0.0134
rs6959887	rs6959887	A	0.0228	0.0218	-0.0013	-0.0115	0.0014	0	0.0011	0.0066	0.0032	0.0079	-0.0038	0.012
rs62466330	rs17401675	G	0.0475	0.018	0.013	0.0067	0.0025	0.02	0.0201	0.0141	0.0272	0.0169	0.0063	0.0261
rs13266210	rs13266210	A	0.0308	0.0042	0.0015	0.0015	-0.0007	-0.02	0.0022	0.0075	-0.0004	0.0089	0.0141	0.0137
rs6989280	rs6989280	G	0.0218	0.0079	0.023	0.0015	-0.0052	0.01	-0.0119	0.0075	-0.012	0.009	0.0025	0.0137
rs12543725	rs12543725	G	0.0231	0.0086	-0.0017	0.0009	0.0009	-0.02	-0.0113	0.0064	-0.0088	0.0076	-0.0151	0.0116
rs28510415	rs3824488	T	0.0555	0.0587	0.034	-0.0181	0.0099	-0.01	0.0256	0.0105	0.0348	0.0124	-0.0069	0.0194
rs2150052	rs2150052	T	0.0211	0.0284	0.0043	-0.0024	0.0055	0.01	-0.013	0.0063	-0.0158	0.0075	-0.0163	0.0114
rs7847628	rs1056567	G	0.023	0.0165	-0.0089	-0.0011	0.0026	0.02	-0.0136	0.0069	-0.0087	0.0082	-0.0267	0.0125
rs700059	rs700059	G	0.0334	0.0553	0.01	-0.0183	0.0024	0.04	0.0038	0.0093	-0.0109	0.0112	-0.0002	0.0172
rs61862780	rs2497306	A	0.0275	0.0115	-0.0085	0.0086	0.017	-0.01	0	0.0063	0.004	0.0075	-0.0079	0.0114
rs74233809	rs11191582	A	0.0366	0.0319	0.0078	0.0306	0.01	0.01	-0.0026	0.011	0.0014	0.013	-0.0158	0.02
rs7076938	rs7076938	T	0.0363	0.0411	0.017	0.0051	-0.0089	-0.02	-0.0041	0.0073	-0.0068	0.0087	0.0128	0.0132
rs2421016	rs2421016	T	0.0207	0.0075	0.015	-0.0014	0.0077	0	0.0034	0.0064	-0.0056	0.0076	0.0099	0.0116
rs10830963	rs10830963	G	0.0232	0.0288	0.0022	0.0114	-0.012	0	0.008	0.0075	0.0032	0.0089	0.0003	0.0138
rs11055034	rs11055034	C	0.022	0.0492	0.016	0.001	0.0045	0.01	-0.0041	0.007	-0.0127	0.0083	0.009	0.0128
rs12823128	rs12823128	T	0.0211	0.0131	-0.0014	-0.0066	-0.0041	-0.01	0.0016	0.0064	0.0079	0.0076	-0.0096	0.0116
rs1351394	rs1351394	T	0.0436	0.0438	0.058	0.0067	0.014	-0.02	-0.0045	0.0062	-0.0005	0.0074	-0.0112	0.0114
rs7964361	rs7964361	A	0.0391	0.0056	0.019	-0.0018	-0.012	0.06	0.0052	0.0113	0.01	0.0134	0.0382	0.0202
rs2324499	rs2324499	G	0.0217	0.0352	0.0044	-0.0091	0.014	0	0.0096	0.0073	0.0128	0.0088	0.0014	0.0131
rs2854355	rs9568028	C	0.0226	0.0159	0.014	0.0062	-0.0028	0.02	-0.0027	0.0073	0.0001	0.0087	-0.0251	0.0134
rs1819436	rs944379	G	0.0315	0.0537	0.024	0.0089	0.015	0	0.0052	0.0093	0.0075	0.0112	0.0155	0.0169
rs12906125	rs6227	C	0.021	0.03	0.013	-0.0004	0.0036	0.01	0.0263	0.0066	0.0281	0.0079	0.0239	0.0121
rs7402982	rs2017500	G	0.0171	0.0155	0.017	-0.0013	-0.0035	-0.01	-0.002	0.0065	0.0065	0.0077	0.0053	0.0117
rs113086489	rs5417	A	0.0285	0.003	0.0003	0.0054	0.0073	0.01	0.0146	0.0063	0.0148	0.0075	0.0248	0.0115
rs12942207	rs11079800	T	0.0226	0.0147	0.0055	0.0026	0.0029	0	-0.0035	0.0068	-0.0024	0.0081	0.0058	0.0124
rs61154119	rs2967684	G	0.0274	0.0363	0.017	-0.004	0.0054	-0.04	0.002	0.0086	0.0104	0.0102	0.0003	0.0156
rs6040076	rs2206815	A	0.0224	0.0029	-0.001	-0.0029	-0.0035	0.05	-0.0083	0.0063	-0.0031	0.0076	-0.0118	0.0116
rs28530618	rs6057610	T	0.0248	0.018	-0.003	0	-0.0047	-0.01	-0.0077	0.0062	-0.0171	0.0074	0.0139	0.0113
rs6016377	rs6016377	T	0.0239	0.0238	0.0052	0.0004	0.0074	-0.03	0.0123	0.0068	0.0123	0.0082	0.0201	0.0124
rs2229742	rs2229742	G	0.036	0.024	0.012	0.0114	0.0069	0.03	-0.0652	0.011	-0.0795	0.0131	-0.0119	0.02
rs134594	rs134594	C	0.0227	-0.0063	0.0068	0.002	0.0088	-0.02	-0.0092	0.0066	-0.0139	0.0079	0.0013	0.012

## Sheet: ST5
Supplementary Table 5: Statistical power calculations for Mendelian randomisation analyses.
Outcome	Instrumental variable	Sample size	Controls/cases	Percentage of variance of birth weight explained by instrumental variable	Odds ratio per standard deviation (500 g) change in birth weight	Significance level	Power
Overall breast cancer risk	59 SNPs	228951	105,974/122,977	0.02	1.09	0.05	0.83
Overall breast cancer risk	59 SNPs	228951	105,974/122,977	0.02	0.91	0.05	0.89
Overall breast cancer risk	59 SNPs	228951	105,974/122,977	0.02	1.06	0.05	0.5
Overall breast cancer risk	41 SNPs	228951	105,974/122,977	0.013	1.11	0.05	0.81
Overall breast cancer risk	41 SNPs	228951	105,974/122,977	0.013	0.89	0.05	0.89
Overall breast cancer risk	41 SNPs	228951	105,974/122,977	0.013	1.06	0.05	0.35
ER-positive breast cancer risk	59 SNPs	175475	105,974/69,501	0.02	1.09	0.05	0.71
ER-positive breast cancer risk	59 SNPs	175475	105,974/69,501	0.02	0.91	0.05	0.78
ER-positive breast cancer risk	59 SNPs	175475	105,974/69,501	0.02	1.06	0.05	0.39
ER-positive breast cancer risk	41 SNPs	175475	105,974/69,501	0.013	1.11	0.05	0.68
ER-positive breast cancer risk	41 SNPs	175475	105,974/69,501	0.013	0.89	0.05	0.78
ER-positive breast cancer risk	41 SNPs	175475	105,974/69,501	0.013	1.06	0.05	0.28
ER-negative breast cancer risk	59 SNPs	127442	105,974/21,468	0.02	1.09	0.05	0.37
ER-negative breast cancer risk	59 SNPs	127442	105,974/21,468	0.02	0.91	0.05	0.43
ER-negative breast cancer risk	59 SNPs	127442	105,974/21,468	0.02	1.06	0.05	0.2
ER-negative breast cancer risk	41 SNPs	127442	105,974/21,468	0.013	1.11	0.05	0.36
ER-negative breast cancer risk	41 SNPs	127442	105,974/21,468	0.013	0.89	0.05	0.43
ER-negative breast cancer risk	41 SNPs	127442	105,974/21,468	0.013	1.06	0.05	0.14

## Sheet: ST6
Supplementary Table 6: Cook's distances and studentised residuals calculated from the main inverse-variance weighted linear regression models for the 41-SNP instrumental variable.
SNP	Overall breast cancer		ER-positive breast cancer		ER-negative breast cancer
	Cook's distance	Studentised residual	Cook's distance	Studentised residual	Cook's distance	Studentised residual
rs1011939	0.00665289	-0.657435	0.00233227	-0.384443	0.000967429	-0.249056
rs10402712	0.0112136	-0.865039	0.0225514	-1.24292	0.000529807	-0.188913
rs10830963	0.00908273	0.760241	0.00278167	0.416158	0.000201064	0.113539
rs10935733	0.0107645	0.739695	0.0139505	0.839479	0.00615885	-0.560314
rs1101081	0.473593	-3.4838	0.207168	-2.11512	0.773164	-4.92663
rs11055034	5.02361e-05	-0.055229	0.00652254	-0.628313	0.00546975	0.581449
rs113086489	0.098971	1.64288	0.0866165	1.52197	0.0850859	1.50885
rs11719201	0.00727215	0.326177	0.00179279	0.163128	0.00512612	-0.276568
rs12543725	0.00794571	-0.606068	0.00332342	-0.388905	0.0130578	-0.775865
rs12823128	0.00245943	0.368711	0.011907	0.812568	0.00380972	-0.457335
rs12906125	0.0979647	2.36908	0.0925621	2.30162	0.0439854	1.53989
rs12942207	5.00043e-05	-0.0525294	0.000115988	0.0798531	0.00225535	0.351068
rs13266210	0.0058058	0.452967	0.00201099	0.264579	0.0197581	0.844052
rs134594	0.00369198	-0.432977	0.0106092	-0.739557	0.000679589	0.185184
rs1374204	0.00205102	0.162905	0.00814395	0.326044	0.000100255	0.0359336
rs1819436	0.0060898	0.54106	0.00754166	0.608308	0.0111275	0.732391
rs2150052	0.0110717	-0.774411	0.0163358	-0.941691	0.0141721	-0.872675
rs2229742	0.128262	-2.9644	0.175605	-3.61215	0.00160175	-0.299264
rs2242116	0.00191227	-0.322379	0.0154659	-0.918486	0.0317158	1.34929
rs2324499	0.0110699	0.875992	0.0146325	1.02096	0.000436967	0.169945
rs2421016	0.0043981	0.503512	0.000576787	-0.180909	0.00827446	0.689582
rs2473248	1.48651e-05	0.026671	0.00336602	0.402936	0.0139778	-0.822578
rs28530618	0.00407037	-0.37556	0.0273295	-0.980799	0.0104612	0.600103
rs2854355	0.000659547	0.193496	0.00229713	0.361858	0.0184105	-1.04356
rs35261542	0.0244476	-0.582107	0.0443085	-0.793231	0.036988	0.726298
rs6016377	0.0275404	1.17417	0.02331	1.08912	0.0305508	1.24144
rs6040076	0.00103292	-0.217629	0.000180603	0.0917102	0.00169414	-0.280056
rs61154119	0.00229196	0.361796	0.0111367	0.797597	0.000265927	0.122621
rs61862780	0.00449882	0.365872	0.0100405	0.546334	0.00485483	-0.377801
rs62240962	0.10351	-1.87642	0.0722611	-1.54831	0.0837108	-1.64875
rs62466330	0.0181607	0.967286	0.0256234	1.1527	0.00141332	0.271518
rs6959887	0.00229459	0.339502	0.00428049	0.465706	0.000215625	-0.103813
rs700059	0.00475198	0.470217	0.0017906	-0.29082	0.000237002	0.106446
rs7076938	0.000369733	0.0935554	0.000314189	-0.086117	0.0295924	0.838583
rs72480273	0.0396035	1.43524	0.0231982	1.09292	0.0253993	1.13995
rs7402982	0.00371776	0.418304	0.0189179	0.94503	0.00481835	0.47522
rs74233809	0.000156536	0.0911531	0.00158219	0.289888	0.00301713	-0.402191
rs7729301	0.00730498	0.633181	0.00484239	0.508944	0.0122671	0.816517
rs7847628	0.00990872	-0.725843	0.00236177	-0.351042	0.0347844	-1.37659
rs7964361	0.0046972	0.485687	0.0087345	0.659678	0.0408699	1.43895
rs854037	0.0187984	-1.02754	0.0196521	-1.04366	0.0211866	-1.08932
